# Supplementary material for: e-Learning for enhancement of medical student performance at the Objective Structured Clinical Examination (OSCE)
Source: PLoS One. 2021 Jul 1;16(7):e0253860. doi: 10.1371/journal.pone.0253860 (PMC8248612; doi:10.1371/journal.pone.0253860)
Supplement: S1 File — (XLS) [file pone.0253860.s001.xls]

## Sheet: 성적
ID	Age	Sex (1 for male, 2 for female)	1st CPX (before the intervention)	2st CPX (after the intervention)	Improvement	CPX 총점									표준화 환자별																								Specific Areas
						최저	최고	평균	점수		2.0SD/1.0SD		1.5SD/1.0SD		01.이주영				05.조유진(조준영의 어머니)				06.이명순				07.정은지				08.김정우				11.이민우				1.전반적평가
										학점기준	2021학년도		2021학년도		최저	최고	평균	점수	최저	최고	평균	점수	최저	최고	평균	점수	최저	최고	평균	점수	최저	최고	평균	점수	최저	최고	평균	점수	최저	최고	History	Physical Exam	Etiquette for the patient	Patient Education	Patient-doctor relationship	Sharing information
1	24	1	56.8704	79.1367	22.2664	62.3635	85.7306	74.6847	79.1367	A+	45	90	45	90	57.4713	90.2299	77.1986	81.0345	54.386	94.7368	78.009	80.7018	46.1538	90.3846	71.9439	84.6154	48.8506	83.908	67.3617	75.2874	60.2564	87.1795	77.2958	69.2308	54.321	88.8889	76.2992	83.9506			75.9494	60.8696	100	66.6667	87.7778	100
2	29	2	60.4021	82.8819	22.4798	62.3635	85.7306	74.6847	82.8819	A+	45	90	50	100	57.4713	90.2299	77.1986	73.5632	54.386	94.7368	78.009	94.7368	46.1538	90.3846	71.9439	82.0513	48.8506	83.908	67.3617	75.2874	60.2564	87.1795	77.2958	84.6154	54.321	88.8889	76.2992	87.037			86.0759	56.5217	100	66.6667	80	100
3	36	2	50.0135	74.7097	24.6962	62.3635	85.7306	74.6847	74.7097	A0	40	80	40	80	57.4713	90.2299	77.1986	88.5057	54.386	94.7368	78.009	80.7018	46.1538	90.3846	71.9439	69.8718	48.8506	83.908	67.3617	68.3908	60.2564	87.1795	77.2958	67.9487	54.321	88.8889	76.2992	72.8395			69.6203	69.5652	95	66.6667	77.7778	100
4	26	1	45.3309	68.9755	23.6446	62.3635	85.7306	74.6847	68.9755	A0	35	70	35	70	57.4713	90.2299	77.1986	69.5402	54.386	94.7368	78.009	82.4561	46.1538	90.3846	71.9439	70.5128	48.8506	83.908	67.3617	51.1494	60.2564	87.1795	77.2958	68.5897	54.321	88.8889	76.2992	71.6049			64.557	50	100	66.6667	72.2222	0
5	34	1		67.7563		62.3635	85.7306	74.6847	67.7563	B+	35	70	35	70	57.4713	90.2299	77.1986	57.4713	54.386	94.7368	78.009	61.4035	46.1538	90.3846	71.9439	64.7436	48.8506	83.908	67.3617	64.9425	60.2564	87.1795	77.2958	82.0513	54.321	88.8889	76.2992	75.9259			73.4177	54.3478	75	66.6667	57.7778	100
6	24	2	71.1806	85.7306	14.55	62.3635	85.7306	74.6847	85.7306	A+	50	100	50	100	57.4713	90.2299	77.1986	83.3333	54.386	94.7368	78.009	89.4737	46.1538	90.3846	71.9439	90.3846	48.8506	83.908	67.3617	83.908	60.2564	87.1795	77.2958	83.3333	54.321	88.8889	76.2992	83.9506			86.0759	69.5652	95	66.6667	91.1111	100
7	24	1	47.7207	72.503	24.7823	62.3635	85.7306	74.6847	72.503	A0	40	80	40	80	57.4713	90.2299	77.1986	78.7356	54.386	94.7368	78.009	63.1579	46.1538	90.3846	71.9439	72.4359	48.8506	83.908	67.3617	67.8161	60.2564	87.1795	77.2958	77.5641	54.321	88.8889	76.2992	75.3086			74.6835	67.3913	90	66.6667	61.1111	100
8	32	2	55.8083	75.1422	19.3339	62.3635	85.7306	74.6847	75.1422	A0	40	80	40	80	57.4713	90.2299	77.1986	72.4138	54.386	94.7368	78.009	84.2105	46.1538	90.3846	71.9439	72.4359	48.8506	83.908	67.3617	77.5862	60.2564	87.1795	77.2958	76.9231	54.321	88.8889	76.2992	67.284			77.2152	58.6957	85	66.6667	73.3333	100
9	28	2	65.8281	69.8676	4.03953	62.3635	85.7306	74.6847	69.8676	A0	35	70	35	70	57.4713	90.2299	77.1986	70.1149	54.386	94.7368	78.009	84.2105	46.1538	90.3846	71.9439	56.4103	48.8506	83.908	67.3617	63.2184	60.2564	87.1795	77.2958	71.7949	54.321	88.8889	76.2992	73.4568			65.8228	63.0435	85	100	71.1111	0
10	24	1	54.6771	81.2092	26.5321	62.3635	85.7306	74.6847	81.2092	A+	45	90	50	100	57.4713	90.2299	77.1986	84.4828	54.386	94.7368	78.009	85.9649	46.1538	90.3846	71.9439	71.7949	48.8506	83.908	67.3617	77.5862	60.2564	87.1795	77.2958	87.1795	54.321	88.8889	76.2992	80.2469			79.7468	69.5652	95	66.6667	84.4444	100
11	25	1	66.0403	83.6241	17.5838	62.3635	85.7306	74.6847	83.6241	A+	45	90	50	100	57.4713	90.2299	77.1986	87.931	54.386	94.7368	78.009	78.9474	46.1538	90.3846	71.9439	87.1795	48.8506	83.908	67.3617	79.3103	60.2564	87.1795	77.2958	79.4872	54.321	88.8889	76.2992	88.8889			83.5443	71.7391	90	100	87.7778	100
12	25	2	65.4016	76.2129	10.8113	62.3635	85.7306	74.6847	76.2129	A+	40	80	40	80	57.4713	90.2299	77.1986	77.0115	54.386	94.7368	78.009	85.9649	46.1538	90.3846	71.9439	76.2821	48.8506	83.908	67.3617	63.7931	60.2564	87.1795	77.2958	80.7692	54.321	88.8889	76.2992	73.4568			78.481	58.6957	95	66.6667	71.1111	0
13	25	1	51.5543	72.0418	20.4875	62.3635	85.7306	74.6847	72.0418	A0	40	80	40	80	57.4713	90.2299	77.1986	76.4368	54.386	94.7368	78.009	75.4386	46.1538	90.3846	71.9439	79.4872	48.8506	83.908	67.3617	51.1494	60.2564	87.1795	77.2958	76.2821	54.321	88.8889	76.2992	73.4568			75.9494	52.1739	75	66.6667	72.2222	100
14	24	2	54.0873	72.52	18.4327	62.3635	85.7306	74.6847	72.52	A0	40	80	40	80	57.4713	90.2299	77.1986	67.8161	54.386	94.7368	78.009	59.6491	46.1538	90.3846	71.9439	71.7949	48.8506	83.908	67.3617	67.8161	60.2564	87.1795	77.2958	87.1795	54.321	88.8889	76.2992	80.8642			74.6835	54.3478	90	66.6667	74.4444	0
15	25	1	54.1752	63.9584	9.78321	62.3635	85.7306	74.6847	63.9584	B0	30	60	30	60	57.4713	90.2299	77.1986	67.8161	54.386	94.7368	78.009	54.386	46.1538	90.3846	71.9439	69.2308	48.8506	83.908	67.3617	51.1494	60.2564	87.1795	77.2958	78.2051	54.321	88.8889	76.2992	62.963			62.0253	50	90	66.6667	65.5556	0
16	30	2	59.7138	73.2945	13.5807	62.3635	85.7306	74.6847	73.2945	A0	40	80	40	80	57.4713	90.2299	77.1986	74.1379	54.386	94.7368	78.009	87.7193	46.1538	90.3846	71.9439	66.0256	48.8506	83.908	67.3617	62.6437	60.2564	87.1795	77.2958	79.4872	54.321	88.8889	76.2992	69.7531			72.1519	56.5217	95	66.6667	70	100
17	26	1	34.9066	64.3318	29.4252	62.3635	85.7306	74.6847	64.3318	B0	30	60	30	60	57.4713	90.2299	77.1986	66.6667	54.386	94.7368	78.009	70.1754	46.1538	90.3846	71.9439	50.641	48.8506	83.908	67.3617	61.4943	60.2564	87.1795	77.2958	82.6923	54.321	88.8889	76.2992	54.321			59.4937	58.6957	75	66.6667	71.1111	100
18	25	2	53.5974	74.8624	21.265	62.3635	85.7306	74.6847	74.8624	A0	40	80	40	80	57.4713	90.2299	77.1986	89.6552	54.386	94.7368	78.009	75.4386	46.1538	90.3846	71.9439	70.5128	48.8506	83.908	67.3617	56.8966	60.2564	87.1795	77.2958	80.1282	54.321	88.8889	76.2992	76.5432			70.8861	82.6087	85	66.6667	72.2222	100
19	24	1	57.1005	76.5684	19.4679	62.3635	85.7306	74.6847	76.5684	A+	40	80	40	80	57.4713	90.2299	77.1986	85.6322	54.386	94.7368	78.009	80.7018	46.1538	90.3846	71.9439	72.4359	48.8506	83.908	67.3617	64.9425	60.2564	87.1795	77.2958	87.1795	54.321	88.8889	76.2992	68.5185			77.2152	56.5217	90	66.6667	80	100
20	25	1	55.5576	78.1012	22.5436	62.3635	85.7306	74.6847	78.1012	A+	45	90	45	90	57.4713	90.2299	77.1986	87.931	54.386	94.7368	78.009	78.9474	46.1538	90.3846	71.9439	82.0513	48.8506	83.908	67.3617	68.9655	60.2564	87.1795	77.2958	69.2308	54.321	88.8889	76.2992	81.4815			77.2152	76.087	90	66.6667	74.4444	100
21	28	1	57.5541	74.6683	17.1143	62.3635	85.7306	74.6847	74.6683	A0	40	80	40	80	57.4713	90.2299	77.1986	79.3103	54.386	94.7368	78.009	87.7193	46.1538	90.3846	71.9439	58.9744	48.8506	83.908	67.3617	58.046	60.2564	87.1795	77.2958	76.9231	54.321	88.8889	76.2992	87.037			73.4177	47.8261	90	66.6667	84.4444	100
22	24	1	56.7301	72.887	16.1569	62.3635	85.7306	74.6847	72.887	A0	40	80	40	80	57.4713	90.2299	77.1986	70.6897	54.386	94.7368	78.009	66.6667	46.1538	90.3846	71.9439	67.9487	48.8506	83.908	67.3617	79.3103	60.2564	87.1795	77.2958	73.0769	54.321	88.8889	76.2992	79.6296			73.4177	69.5652	95	66.6667	61.1111	100
23	25	1	45.0226	72.7934	27.7708	62.3635	85.7306	74.6847	72.7934	A0	40	80	40	80	57.4713	90.2299	77.1986	66.6667	54.386	94.7368	78.009	75.4386	46.1538	90.3846	71.9439	66.0256	48.8506	83.908	67.3617	71.8391	60.2564	87.1795	77.2958	83.3333	54.321	88.8889	76.2992	73.4568			79.7468	45.6522	85	66.6667	65.5556	100
24	34	2	61.4312	70.8344	9.40318	62.3635	85.7306	74.6847	70.8344	A0	35	70	35	70	57.4713	90.2299	77.1986	63.2184	54.386	94.7368	78.009	84.2105	46.1538	90.3846	71.9439	56.4103	48.8506	83.908	67.3617	62.6437	60.2564	87.1795	77.2958	80.1282	54.321	88.8889	76.2992	78.3951			64.557	50	90	66.6667	85.5556	100
25	26	1	49.0048	78.2277	29.2229	62.3635	85.7306	74.6847	78.2277	A+	45	90	45	90	57.4713	90.2299	77.1986	77.0115	54.386	94.7368	78.009	91.2281	46.1538	90.3846	71.9439	74.359	48.8506	83.908	67.3617	70.6897	60.2564	87.1795	77.2958	80.7692	54.321	88.8889	76.2992	75.3086			75.9494	76.087	95	66.6667	71.1111	100
26	33	2	63.8315	78.0842	14.2527	62.3635	85.7306	74.6847	78.0842	A+	45	90	45	90	57.4713	90.2299	77.1986	88.5057	54.386	94.7368	78.009	78.9474	46.1538	90.3846	71.9439	67.3077	48.8506	83.908	67.3617	75.8621	60.2564	87.1795	77.2958	79.4872	54.321	88.8889	76.2992	78.3951			81.0127	60.8696	85	66.6667	80	100
27	27	1	68.854	78.4139	9.5599	62.3635	85.7306	74.6847	78.4139	A+	45	90	45	90	57.4713	90.2299	77.1986	81.0345	54.386	94.7368	78.009	75.4386	46.1538	90.3846	71.9439	82.6923	48.8506	83.908	67.3617	75.2874	60.2564	87.1795	77.2958	79.4872	54.321	88.8889	76.2992	76.5432			77.2152	67.3913	95	100	76.6667	100
28	26	1	47.6129	75.8929	28.28	62.3635	85.7306	74.6847	75.8929	A+	40	80	40	80	57.4713	90.2299	77.1986	85.6322	54.386	94.7368	78.009	73.6842	46.1538	90.3846	71.9439	72.4359	48.8506	83.908	67.3617	70.1149	60.2564	87.1795	77.2958	77.5641	54.321	88.8889	76.2992	75.9259			75.9494	56.5217	90	100	78.8889	100
29	31	2	47.1961	62.3635	15.1674	62.3635	85.7306	74.6847	62.3635	B0	30	60	30	60	57.4713	90.2299	77.1986	71.8391	54.386	94.7368	78.009	57.8947	46.1538	90.3846	71.9439	57.0513	48.8506	83.908	67.3617	58.6207	60.2564	87.1795	77.2958	60.2564	54.321	88.8889	76.2992	68.5185			65.8228	41.3043	70	66.6667	67.7778	0
30	25	1	44.334	77.6863	33.3523	62.3635	85.7306	74.6847	77.6863	A+	45	90	45	90	57.4713	90.2299	77.1986	90.2299	54.386	94.7368	78.009	70.1754	46.1538	90.3846	71.9439	83.3333	48.8506	83.908	67.3617	68.3908	60.2564	87.1795	77.2958	74.359	54.321	88.8889	76.2992	79.6296			77.2152	63.0435	95	66.6667	84.4444	0
31	27	2	63.5622	75.6972	12.135	62.3635	85.7306	74.6847	75.6972	A0	40	80	40	80	57.4713	90.2299	77.1986	81.0345	54.386	94.7368	78.009	84.2105	46.1538	90.3846	71.9439	75.641	48.8506	83.908	67.3617	55.7471	60.2564	87.1795	77.2958	87.1795	54.321	88.8889	76.2992	70.3704			75.9494	56.5217	80	66.6667	83.3333	100
32	26	1	40.6874	78.2048	37.5174	62.3635	85.7306	74.6847	78.2048	A+	45	90	45	90	57.4713	90.2299	77.1986	84.4828	54.386	94.7368	78.009	75.4386	46.1538	90.3846	71.9439	80.1282	48.8506	83.908	67.3617	69.5402	60.2564	87.1795	77.2958	76.9231	54.321	88.8889	76.2992	82.716			77.2152	71.7391	85	66.6667	82.2222	100
33	25	1	44.1781	65.7422	21.5641	62.3635	85.7306	74.6847	65.7422	B+	35	70	35	70	57.4713	90.2299	77.1986	60.9195	54.386	94.7368	78.009	71.9298	46.1538	90.3846	71.9439	46.1538	48.8506	83.908	67.3617	63.2184	60.2564	87.1795	77.2958	76.9231	54.321	88.8889	76.2992	75.3086			70.8861	43.4783	85	66.6667	53.3333	100
34	29	1		79.0631		62.3635	85.7306	74.6847	79.0631	A+	45	90	45	90	57.4713	90.2299	77.1986	81.0345	54.386	94.7368	78.009	91.2281	46.1538	90.3846	71.9439	83.9744	48.8506	83.908	67.3617	78.1609	60.2564	87.1795	77.2958	62.8205	54.321	88.8889	76.2992	77.1605			81.0127	71.7391	95	66.6667	66.6667	100
35	25	2	64.5324	77.2724	12.7401	62.3635	85.7306	74.6847	77.2724	A+	40	80	40	80	57.4713	90.2299	77.1986	83.908	54.386	94.7368	78.009	84.2105	46.1538	90.3846	71.9439	76.2821	48.8506	83.908	67.3617	61.4943	60.2564	87.1795	77.2958	75.641	54.321	88.8889	76.2992	82.0988			79.7468	54.3478	90	66.6667	77.7778	100
36	25	1	49.7029	70.8236	21.1207	62.3635	85.7306	74.6847	70.8236	A0	35	70	35	70	57.4713	90.2299	77.1986	76.4368	54.386	94.7368	78.009	70.1754	46.1538	90.3846	71.9439	74.359	48.8506	83.908	67.3617	70.1149	60.2564	87.1795	77.2958	64.1026	54.321	88.8889	76.2992	69.7531			68.3544	69.5652	85	66.6667	68.8889	100
37	35	2	64.8716	75.6123	10.7406	62.3635	85.7306	74.6847	75.6123	A0	40	80	40	80	57.4713	90.2299	77.1986	84.4828	54.386	94.7368	78.009	87.7193	46.1538	90.3846	71.9439	66.6667	48.8506	83.908	67.3617	65.5172	60.2564	87.1795	77.2958	64.1026	54.321	88.8889	76.2992	85.1852			75.9494	54.3478	85	66.6667	82.2222	100
38	26	2	60.1821	77.4253	17.2432	62.3635	85.7306	74.6847	77.4253	A+	40	80	40	80	57.4713	90.2299	77.1986	79.8851	54.386	94.7368	78.009	78.9474	46.1538	90.3846	71.9439	75.641	48.8506	83.908	67.3617	74.7126	60.2564	87.1795	77.2958	78.2051	54.321	88.8889	76.2992	77.1605			78.481	65.2174	95	100	72.2222	0
39	28	1	58.1369	73.2491	15.1122	62.3635	85.7306	74.6847	73.2491	A0	40	80	40	80	57.4713	90.2299	77.1986	73.5632	54.386	94.7368	78.009	78.9474	46.1538	90.3846	71.9439	62.1795	48.8506	83.908	67.3617	63.2184	60.2564	87.1795	77.2958	79.4872	54.321	88.8889	76.2992	82.0988			72.1519	56.5217	95	100	72.2222	0
40	26	1	41.0963	68.501	27.4047	62.3635	85.7306	74.6847	68.501	A0	35	70	35	70	57.4713	90.2299	77.1986	68.9655	54.386	94.7368	78.009	80.7018	46.1538	90.3846	71.9439	60.2564	48.8506	83.908	67.3617	48.8506	60.2564	87.1795	77.2958	76.9231	54.321	88.8889	76.2992	75.3086			64.557	50	95	33.3333	73.3333	100
41	35	1	58.2387	75.7062	17.4674	62.3635	85.7306	74.6847	75.7062	A0	40	80	40	80	57.4713	90.2299	77.1986	74.1379	54.386	94.7368	78.009	80.7018	46.1538	90.3846	71.9439	69.2308	48.8506	83.908	67.3617	68.3908	60.2564	87.1795	77.2958	84.6154	54.321	88.8889	76.2992	77.1605			74.6835	71.7391	80	100	73.3333	100
42	28	1	62.839	79.6717	16.8327	62.3635	85.7306	74.6847	79.6717	A+	45	90	45	90	57.4713	90.2299	77.1986	78.1609	54.386	94.7368	78.009	84.2105	46.1538	90.3846	71.9439	90.3846	48.8506	83.908	67.3617	79.3103	60.2564	87.1795	77.2958	74.359	54.321	88.8889	76.2992	71.6049			75.9494	67.3913	95	66.6667	87.7778	100
43	25	1	35.7896	79.1929	43.4032	62.3635	85.7306	74.6847	79.1929	A+	45	90	45	90	57.4713	90.2299	77.1986	78.1609	54.386	94.7368	78.009	70.1754	46.1538	90.3846	71.9439	85.2564	48.8506	83.908	67.3617	74.1379	60.2564	87.1795	77.2958	87.1795	54.321	88.8889	76.2992	80.2469			81.0127	60.8696	95	100	76.6667	100
															83.64	M+2.0SD
						학교평균	표준편차	74.68	5.2						80.54	M+1.5SD
						대학평균	표준편차	71.24	6.2						77.44	M+1.0SD
															65.04	M-1.0SD
															61.94	M-1.5SD
															58.84	M-2.0SD
									개체수	43										63		계급	빈도수
									계급수	5.42626						6				68		58-63	1
									최대값	85.73										73		63-68	4
									최소값	62.36										78		68-73	10
									계급간격	4.30683						5				83		73-78	15
																				88		78-83	11
																						83-88	2
